# Supplementary material for: Olfactory Plasticity: Variation in the Expression of Chemosensory Receptors in Bactrocera dorsalis in Different Physiological States
Source: Front Physiol. 2017 Sep 14;8:672. doi: 10.3389/fphys.2017.00672 (PMC5603674; doi:10.3389/fphys.2017.00672)
Supplement: Supplementary file 2 [file Table2.XLSX]

## Sheet: Sheet2
Supplementary Table 2 Identification of chemosensory receptors in antennae of oriental fruit flies			Identification of chemosensory receptors in antennae of oriental fruit flies
	Gene name			TMD#	Length (aa)	BLAST best-hit in the NR database
	Current study	Liu et al. 2016	Wu et al. 2015			Description	Identity
OR	BdorOrco*	OR29	ORCO	7	473	gi|302171921|gb|ADK97803.1| odorant receptor Or83b [Bactrocera cucurbitae]	0.99789
	BdorOr1	OR22	OR45a	6	390	gi|1132394498|ref|XP_011212447.2| PREDICTED: odorant receptor 45a-like [Bactrocera dorsalis]	0.99178
	BdorOr2a			1	175	gi|499004861|ref|XP_004535438.1| PREDICTED: odorant receptor 7a-like [Ceratitis capitata]	0.66474
	BdorOr2b	OR31		2	186	gi|929381076|ref|XP_014100962.1| PREDICTED: odorant receptor 43b-like, partial [Bactrocera oleae]	0.4011
	BdorOr2c	OR30	OR7a-5	4	408	gi|823091347|gb|AKI29032.1| odorant receptor 7a-5 [Bactrocera dorsalis]	0.9825
	BdorOr2d	OR12		5	399	gi|751798015|ref|XP_011208901.1| PREDICTED: odorant receptor 59b-like [Bactrocera dorsalis]	0.99606
	BdorOr2e	OR4	OR43b	5	400	gi|1132384981|ref|XP_019846037.1| PREDICTED: odorant receptor 7a-like [Bactrocera dorsalis]	0.78042
	BdorOr2f	OR2		4	299	gi|1098677016|ref|XP_018798519.1| PREDICTED: odorant receptor 59b-like [Bactrocera latifrons]	0.88629
	BdorOr2g	OR8		4	366	gi|751800979|ref|XP_011210512.1| PREDICTED: odorant receptor 7a-like [Bactrocera dorsalis]	0.98634
	BdorOr2h	OR9	OR7a-1	5	320	gi|823091339|gb|AKI29028.1| odorant receptor 7a-1 [Bactrocera dorsalis]	1
	BdorOr2i		OR7a-3	4	355	gi|823091343|gb|AKI29030.1| odorant receptor 7a-3 [Bactrocera dorsalis]	0.96901
	BdorOr2j	OR10	OR7a-4	5	394	gi|751779283|ref|XP_011198720.1| PREDICTED: odorant receptor 7a-like [Bactrocera dorsalis]	0.99492
	BdorOr3	OR6		8	400	gi|1098655801|ref|XP_018791769.1| PREDICTED: odorant receptor 10a [Bactrocera latifrons]	0.97525
	BdorOr4	OR1	OR13a	6	372	gi|751789805|ref|XP_011204429.1| PREDICTED: odorant receptor 13a [Bactrocera dorsalis]	0.98563
	BdorOr5	OR23		5	393	gi|751778677|ref|XP_011198390.1| PREDICTED: odorant receptor 2a-like [Bactrocera dorsalis]	0.99746
	BdorOr6a	OR24	OR35a	5	322	gi|1132377223|ref|XP_019844437.1| PREDICTED: LOW QUALITY PROTEIN: odorant receptor 35a-like [Bactrocera dorsalis]	0.99689
	BdorOr6b		OR74a	4	438	gi|1132373232|ref|XP_011201924.2| PREDICTED: odorant receptor 74a-like [Bactrocera dorsalis]	0.99758
	BdorOr7		OR43a-1	5	378	gi|823091353|gb|AKI29035.1| odorant receptor 43a-1 [Bactrocera dorsalis]	0.98413
	BdorOr8			7	449	gi|1132391553|ref|XP_019847427.1| PREDICTED: odorant receptor 47b [Bactrocera dorsalis]	0.94209
	BdorOr9	OR26		6	394	gi|751804491|ref|XP_011212431.1| PREDICTED: odorant receptor 49a-like [Bactrocera dorsalis]	1
	BdorOr10	OR34	OR49b-1	6	371	gi|823091361|gb|AKI29039.1| odorant receptor 49b-1 [Bactrocera dorsalis]	1
	BdorOr11	OR14	OR59a	5	388	gi|823091365|gb|AKI29041.1| odorant receptor 59a [Bactrocera dorsalis]	0.85825
	BdorOr12a	OR17		7	414	gi|1098628909|ref|XP_018783180.1| PREDICTED: odorant receptor 63a-like [Bactrocera latifrons]	0.90821
	BdorOr12b		OR63a-1	2	159	gi|1132373036|ref|XP_011200603.2| PREDICTED: odorant receptor 63a-like, partial [Bactrocera dorsalis]	0.86164
	BdorOr12c	OR25	OR63a-2	6	417	gi|1132373963|ref|XP_019847162.1| PREDICTED: LOW QUALITY PROTEIN: odorant receptor 63a-like [Bactrocera dorsalis]	0.98801
	BdorOr13a	OR16		6	333	gi|1048024817|ref|XP_017473047.1| PREDICTED: odorant receptor 67d-like [Rhagoletis zephyria]	0.58654
	BdorOr13b			6	313	gi|1048024817|ref|XP_017473047.1| PREDICTED: odorant receptor 67d-like [Rhagoletis zephyria]	0.68932
	BdorOr13c	OR13		5	387	gi|1048024817|ref|XP_017473047.1| PREDICTED: odorant receptor 67d-like [Rhagoletis zephyria]	0.68668
	BdorOr14a	OR27		4	249	gi|1132374201|ref|XP_019847605.1| PREDICTED: putative odorant receptor 69a [Bactrocera dorsalis]	0.84337
	BdorOr14b		OR69a	6	396	gi|751772204|ref|XP_011209369.1| PREDICTED: putative odorant receptor 69a [Bactrocera dorsalis]	1
	BdorOr15	OR15		5	344	gi|751797704|ref|XP_011208732.1| PREDICTED: odorant receptor 82a [Bactrocera dorsalis]	0.99128
	BdorOr16a			2	114	gi|823091379|gb|AKI29048.1| odorant receptor 88a [Bactrocera dorsalis]	0.98246
	BdorOr16b	5300C1	OR88a	2	138	gi|823091379|gb|AKI29048.1| odorant receptor 88a [Bactrocera dorsalis]	0.88406
	BdorOr17	OR19	OR94b	6	396	gi|1132393814|ref|XP_019847876.1| PREDICTED: odorant receptor 94b-like [Bactrocera dorsalis]	1
	BdorOr18	OR7		5	311	gi|1098686264|ref|XP_018801531.1| PREDICTED: odorant receptor 94b-like [Bactrocera latifrons]	0.95177
	BdorOr19			5	384	gi|751797862|ref|XP_011208819.1| PREDICTED: putative odorant receptor 92a [Bactrocera dorsalis]	0.99479
	BdorOr20	OR21	OR67c	6	405	gi|823091371|gb|AKI29044.1| odorant receptor 67c [Bactrocera dorsalis]	0.99753
	BdorOr21	OR3/OR20	OR43a-2	3	215	gi|1132392575|ref|XP_019847608.1| PREDICTED: odorant receptor Or2-like [Bactrocera dorsalis]	0.97674
	BdorOr22	OR35	OR67d	6	398	gi|751788481|ref|XP_011203703.1| PREDICTED: odorant receptor 67d-like [Bactrocera dorsalis]	0.99485
	BdorOr23	OR18		6	406	gi|1132384382|ref|XP_011203704.2| PREDICTED: odorant receptor 67d-like [Bactrocera dorsalis]	0.99742
	BdorOr24			2	183	gi|1132381750|ref|XP_019845304.1| PREDICTED: odorant receptor 49b [Bactrocera dorsalis]	0.97814
	BdorOr25	CL4824C1, CL5339C2	OR49b-2	9	424	gi|1132392858|ref|XP_019847679.1| PREDICTED: odorant receptor 49b-like [Bactrocera dorsalis]	0.91061
	BdorOr26	OR11	OR7a-2	3	249	gi|823091341|gb|AKI29029.1| odorant receptor 7a-2 [Bactrocera dorsalis]	0.98795
GR	BdorGr1			7	436	gi|807018378|ref|XP_012162607.1| PREDICTED: gustatory and odorant receptor 22-like [Ceratitis capitata]	0.79582
	BdorGr2		Gr68a	6	443	gi|1098656857|ref|XP_018792133.1| PREDICTED: uncharacterized protein LOC108970891 [Bactrocera latifrons]	0.8615
	BdorGr5a		Gr5a	8	378	gi|823091241|gb|AKI28979.1| gustatory receptor 5a [Bactrocera dorsalis]	0.98677
	BdorGr21a	OR28	Gr21a	5	310	gi|751789070|ref|XP_011204023.1| PREDICTED: gustatory and odorant receptor 21a-like [Bactrocera dorsalis]	1
	BdorGr28b		Gr28b	7	404	gi|1132379089|ref|XP_019844778.1| PREDICTED: putative gustatory receptor 28b [Bactrocera dorsalis]	0.99257
	BdorGr32a		Gr32a	4	428	gi|1132389405|ref|XP_019847005.1| PREDICTED: gustatory and pheromone receptor 32a [Bactrocera dorsalis]	1
	BdorGr39a			7	397	gi|906465681|gb|KNC27287.1| putative gustatory receptor 39a, isoform D [Lucilia cuprina]	0.33333
	BdorGr59e/f			4	213	gi|1098656857|ref|XP_018792133.1| PREDICTED: uncharacterized protein LOC108970891 [Bactrocera latifrons]	0.80282
	BdorGr63a		Gr63a	7	485	gi|751805231|ref|XP_011212836.1| PREDICTED: gustatory and odorant receptor 63a [Bactrocera dorsalis]	0.99794
	BdorGr64e			6	468	gi|751453962|ref|XP_011181429.1| PREDICTED: uncharacterized protein LOC105211608 [Bactrocera cucurbitae]	0.93162
	BdorGr64f			8	510	gi|1098631187|ref|XP_018783853.1| PREDICTED: uncharacterized protein LOC108965721 [Bactrocera latifrons]	0.94949
	BdorGr98b,c,d			7	405	gi|1098678767|ref|XP_018799113.1| PREDICTED: putative gustatory receptor 98b [Bactrocera latifrons]	0.96517
IR	BdorGluR1		GluRIIC	2	374	gi|823091271|gb|AKI28994.1| ionotropic receptor GluIIC [Bactrocera dorsalis]	1
	BdorGluR2	U22566	GluRIID	4	906	gi|823091273|gb|AKI28995.1| ionotropic receptor GluIID [Bactrocera dorsalis]	1
	BdorGluR3	IR13		3	706	gi|1098633421|ref|XP_018784600.1| PREDICTED: glutamate receptor ionotropic, kainate 2 isoform X1 [Bactrocera latifrons]	0.98291
	BdorGluR4			3	1067	gi|1132374015|ref|XP_011207770.2| PREDICTED: glutamate receptor ionotropic, kainate 2, partial [Bactrocera dorsalis]	0.99425
	BdorGluR5		CG11155	4	960	gi|751478914|ref|XP_011195022.1| PREDICTED: glutamate receptor ionotropic, kainate 2-like [Bactrocera cucurbitae]	0.88021
	BdorGluR6		CG5621	4	928	gi|751776093|ref|XP_011214726.1| PREDICTED: glutamate receptor ionotropic, kainate 2 [Bactrocera dorsalis]	0.99569
	BdorGluR7a			1	298	gi|751771020|ref|XP_011202811.1| PREDICTED: glutamate receptor ionotropic, kainate 2 isoform X2 [Bactrocera dorsalis]	1
	BdorGluR7b			2	385	gi|751771020|ref|XP_011202811.1| PREDICTED: glutamate receptor ionotropic, kainate 2 isoform X2 [Bactrocera dorsalis]	0.98177
	BdorNMDAR1			3	985	gi|756398291|ref|NP_001291904.1| glutamate [NMDA] receptor subunit 1 precursor [Bactrocera dorsalis]	1
	BdorIR8a	IR15		3	955	gi|751803247|ref|XP_011211753.1| PREDICTED: LOW QUALITY PROTEIN: glutamate receptor ionotropic, kainate 2 [Bactrocera dorsalis]	0.99471
	BdorIR21a			4	609	gi|751800220|ref|XP_011210105.1| PREDICTED: ionotropic receptor 21a [Bactrocera dorsalis]	0.99507
	BdorIR25a	IR16		3	940	gi|751795997|ref|XP_011207795.1| PREDICTED: ionotropic receptor 25a [Bactrocera dorsalis]	1
	BdorIR40a	IR7	IR40a	1	386	gi|1132394447|ref|XP_011212457.2| PREDICTED: uncharacterized protein LOC105232474 [Bactrocera dorsalis]	0.99223
	BdorIR64a	IR5		3	517	gi|1098614780|ref|XP_018785740.1| PREDICTED: uncharacterized protein LOC108966998, partial [Bactrocera latifrons]	0.96267
	BdorIR68a			2	391	gi|751794659|ref|XP_011207063.1| PREDICTED: glutamate receptor ionotropic, delta-1 [Bactrocera dorsalis]	0.99233
	BdorIR75a	IR8		3	379	gi|929358271|ref|XP_014088428.1| PREDICTED: uncharacterized protein LOC106616338 [Bactrocera oleae]	0.93931
	BdorIR75d		IR75d	3	335	gi|823091257|gb|AKI28987.1| ionotropic receptor 75d [Bactrocera dorsalis]	0.99403
	BdorIR76a			1	657	gi|929354342|ref|XP_014086277.1| PREDICTED: uncharacterized protein LOC106614874 [Bactrocera oleae]	0.94825
	BdorIR76b	IR4	IR76b	2	452	gi|823091259|gb|AKI28988.1| ionotropic receptor 76b [Bactrocera dorsalis]	1
	BdorIR84a		IR84a	3	698	gi|751476298|ref|XP_011193628.1| PREDICTED: glutamate receptor 1 [Bactrocera cucurbitae]	0.86384
	BdorIR92a	IR1	IR92a	2	681	gi|823091263|gb|AKI28990.1| ionotropic receptor 92a [Bactrocera dorsalis]	0.99559
	BdorIR93a	IR9		4	865	gi|1098654997|ref|XP_018791489.1| PREDICTED: glutamate receptor ionotropic, kainate 5 [Bactrocera latifrons]	0.97575
	* Bold font indicated full length			#TMD: Trans-membrane domain
